# Supplementary material for: Contrasting Range Shifts of an Endangered Orchid Changnienia amoena and Its Obligate Pollinator Under Climate Change in China
Source: Biology (Basel). 2026 Mar 19;15(6):485. doi: 10.3390/biology15060485 (PMC13023849; doi:10.3390/biology15060485)
Supplement: Supplementary file 1 [file biology-15-00485-s001.zip]

Archive with 1 entries (1 files):
- biology-4184230-supplementary.pdf
